# Supplementary material for: circNFIC suppresses breast cancer progression by sponging miR-658
Source: J Cancer. 2020 Apr 27;11(14):4222–9. doi: 10.7150/jca.38830 (PMC7196272; doi:10.7150/jca.38830)
Supplement: Supplementary file 1 — Supplementary table. [file jcav11p4222s1.xlsx]

## Sheet: Sheet1
Primer sequences for qRT-PCR used in this study
Construct	Species	Direction	Sequence (5' - 3')
18S	Human	Forward	TTAATTCCGATAACGAACGAGA
		Reverse	CGCTGAGCCAGTCAGTGTAG
circNFIC	Human	Forward	ATCCGCTACCCACCTCATCT
		Reverse	GGGCTGTTGAATGGTGACTT
UPK1A	Human	Forward	GTGGTGGGCCTGCTAGTTG
		Reverse	TATACACGGTACTGGTCGGCT
GAPDH	Human	Forward	GGAGCGAGATCCCTCCAAAAT
		Reverse	GGCTGTTGTCATACTTCTCATGG
β-actin	Human	Forward	AGCGAGCATCCCCCAAAGTT
		Reverse	GGGCACGAAGGCTCATCATT
